# Supplementary material for: Optimization of Ultrasound Assisted Extraction of Bioactive Compounds from Apple Pomace
Source: Molecules. 2021 Jun 22;26(13):3783. doi: 10.3390/molecules26133783 (PMC8270251; doi:10.3390/molecules26133783)
Supplement: Supplementary file 1 [file molecules-26-03783-s001.zip]

Archive with 1 entries (1 files):
- molecules-1226819-SI.pdf
